# Supplementary material for: Roe Deer Reproduction in Western Poland: The Late Autumn Rut Phenomenon
Source: Animals (Basel). 2024 Oct 25;14(21):3078. doi: 10.3390/ani14213078 (PMC11544897; doi:10.3390/ani14213078)
Supplement: Supplementary file 1 [file animals-14-03078-s001.zip]

Archive with 2 entries (2 files):
- Table_S1_Kamieniarz_et_al_2024.xlsx
- Table_S2_Kamieniarz_et_al_2024.xlsx
