# Supplementary material for: Roe Deer Reproduction in Western Poland: The Late Autumn Rut Phenomenon
Source: Animals (Basel). 2024 Oct 25;14(21):3078. doi: 10.3390/ani14213078 (PMC11544897; doi:10.3390/ani14213078)
Supplement: Supplementary file 1 [file animals-14-03078-s001.zip › Table_S1_Kamieniarz_et_al_2024.xlsx]

## Sheet: Arkusz1
Robert Kamieniarz, Michał Szymański, Magdalena Woźna-Wysocka, Bartłomiej M. Jaśkowski, Marcin K. Dyderski, Emilia Pers-Kamczyc, Maciej Skorupski. Roe deer reproduction in western Poland: The late autumn rut phenomenon
Table S1. Features in reproductive system of roe deer females in hunting years: 2015/16 i 2016/17.
	<2 years old (n=29)	2-6 years old (n=70)	>6 years old (n=8)	Entire population (n=107)
Variable	Mean±SE [min-max]	Mean±SE [min-max]	Mean±SE [min-max]	Mean±SE [min-max]
Cervical length [mm]	39.71±1.98a [18.56-63.12]	42.83±0.99a [25.03-62.34]	44.75±2.61a [33.92-55.34]	42.1±0.87 [18.56-63.12]
Uterine corpus length [mm]	44.46±2.7a [9.24-65.67]	53.4±1.84b [14.61-110.93]	54.31±3.92ab [36.67-69.06]	51.05±1.48 [9.24-110.93]
Right Uterine horn length [mm]	94.16±4.48a [37.4-154.6]	111.21±3.29ab [44.18-195.09]	107.86±9.11b [81.38-161]	106.34±2.64 37.4-195.09]
Left Uterine horn length [mm]	99.93±5.79a [38.32-190.88]	111±3.34a [54.31-200.3]	106.19±10.51a [65.15-154.31]	107.64±2.81 [38.32-200.3]
Right Uterine horn width [mm]	8.39±0.32a [5.05-12.38]	9.23±0.23a [5.66-13.79]	10.66±1.43a [2.54-15.4]	9.11±0.21 [2.54-15.4]
Left Uterine horn width [mm]	7.7±0.3a [5.1-10.55]	9.55±0.28b [5.46-19.2]	10.57±0.58b [8.42-13.7]	9.12±0.22 [5.1-19.2]
Right Uterine horn thickness [mm]	1.51±0.08a [0.45-2.24]	1.81±0.07b [0.95-3.57]	2.06±0.24ab [1.44-2.91]	1.74±0.05 [0.45-3.57]
Left Uterine horn thickness [mm]	1.61±0.07a [0.6-2.76]	1.75±0.06a [1.1-3.03]	2.04±0.16a [1.52-2.63]	1.72±0.05 [0.6-3.03]
Uterine body mass [g]	20.73±1.77a [4.46-55]	26.07±0.79b [12.9-45.42]	32.43±3.37b [19.64-47.2]	25.1±0.8 [4.46-55]
Right oviduct length [mm]	81.62±3.8a [48.58-128.31]	90.81±2.58a [54.03-147.1]	99.2±7.33a [72.47-138.36]	89.07±2.09 [48.58-147.1]
Left oviduct length [mm]	86.16±5.12a [45.04-148.65]	90.29±2.63a [52.71-154.1]	90.34±7.51a [66.31-132.9	89.2±2.26 [45.04-154.1]
Right ovary length [mm]	9.5±0.43a [4.9-14.98]	10.44±0.22a [5.47-14.75]	11.53±0.59a [9.76-14.56]	10.27±0.2 [4.9-14.98]
Right ovary width [mm]	7.04±0.32a [3.7-9.97]	7.9±0.16b [3.68-10.81]	9.25±0.59c [6.24-10.97]	7.77±0.15 [3.68-10.97]
Right ovary thickness [mm]	5.41±0.27a [2.69-9.04]	5.78±0.12a [2.88-7.77]	5.59±0.51a [3.44-7.84]	5.66±0.11 [2.69-9.04]
Right ovary mass [g]	0.37±0.04a [0.1-0.78]	0.59±0.06a [0.1-4.51]	0.62±0.06a [0.43-0.91]	0.53±0.04 [0.1-4.51]
Left ovary length [mm]	9.73±0.45a [5.1-15]	10.08±0.25a [4.36-15.54]	11.26±0.67a [8.52-13.97]	10.07±0.21 [4.36-15.54]
Left ovary width [mm]	7.33±0.28a [3.7-11]	8.04±0.2a [3.9-11.37]	7.81±0.26a [6.7-8.9]	7.83±0.15 [3.7-11.37]
Left ovary thickness [mm]	5.41±0.2a [3.29-7.3]	5.82±0.15a [3.48-8.25]	6±0.5a [3.87-8.54]	5.72±0.12 [3.29-8.54]
Left ovary mass [g]	0.39±0.03a [0.13-0.85]	0.5±0.02b [0.15-1.08]	0.58±0.08ab [0.32-0.93]	0.48±0.02 [0.13-1.08]
Means with different letters between columns indicate significant statistical differences (p<0.05)
