# Supplementary material for: Roe Deer Reproduction in Western Poland: The Late Autumn Rut Phenomenon
Source: Animals (Basel). 2024 Oct 25;14(21):3078. doi: 10.3390/ani14213078 (PMC11544897; doi:10.3390/ani14213078)
Supplement: Supplementary file 1 [file animals-14-03078-s001.zip › Table_S2_Kamieniarz_et_al_2024.xlsx]

## Sheet: Arkusz1
Robert Kamieniarz, Michał Szymański, Magdalena Woźna-Wysocka, Bartłomiej M. Jaśkowski, Marcin K. Dyderski, Emilia Pers-Kamczyc, Maciej Skorupski. Roe deer reproduction in western Poland: The late autumn rut phenomenon
Table S2. Features in ovaries of females lacking corpora lutea in autumn 2015.
Parameters	<2 years old	2-6 years old	>6 years old
mean ± SD (range)	n=4	n=7	n=1
	Right ovary
Mass (g) ±SD	0.29± 0.2 (0.11-0.59)	0.56± 0.2 (0.33-0.83)	0.82
Length (mm) ±SD	8.50±2.2 (6.28-11.28)	11.51±1.9 (9.62-14.75)	14.56
Width (mm) ±SD	6.80±2.1 (4.87-9.15)	8.52±1.7 (6.5-10.71)	10.45
Thickness (mm) ±SD	4.78±1.9 (2.69-6.71)	5.97±0.9 (4.09-6.85)	7.22
Number of ind. with follicles	n=2	n=7	n=1
	Left ovary
Mass (g) ±SD	0.33± 0.2 (0.13-0.43)	0.51± 0.1 (0.35-0.84)	0.64
Length (mm) ±SD	9.0±1.0 (7.78-9.84)	11.52±2.3 (8.9-14.48)	11.11
Width (mm) ±SD	7.23±1.6 (5.61-8.34)	8.93±1.9 (4.9-10.23)	7.29
Thickness (mm) ±SD	5.31±1.4 (3.29-6.22)	6.23±1.3 (4.3-7.85)	6.94
Number of ind. with follicles	n=2	n=7	n=1
	Both ovaries
Females with the presence of follicles	n=3	n=7	n=1
The ratio of females with follicles > 3 mm	33.3% (1/3)	57% (4/7)	0% (0/1)
n – number of individuals, For >6 years old we provided raw data as n=1 in this subgroup.
